# Supplementary material for: Mulching influences pear yield and quality by changing rhizosphere microbial community structure in the arid region of Northwest China
Source: Front Plant Sci. 2025 Sep 29;16:1633540. doi: 10.3389/fpls.2025.1633540 (PMC12515920; doi:10.3389/fpls.2025.1633540)
Supplement: Supplementary file 2 [file Table2.xlsx]

## Sheet: Table S1
Supplementary Table S1: Sheep manure chemistry
Constituent	SOM %	TN g/kg	C/N	P g/kg	K g/kg	Ca g/kg	Mg g/kg
Sheep manure	25~28	8.3	18.5	2.15	18.1	28.4	10.4

## Sheet: Table S2
Supplementary Table S2: Soil physicochemical difference
Samples	QG	FM	FC
SOM	20.2122 ± 1.2745	23.3365 ± 1.7692	17.8283 ± 0.6247
MC	0.1036 ± 0.0077	0.1303 ± 0.0067	0.0987 ± 0.0045
PH	8.8150 ± 0.1201	8.9700 ± 0.0216	8.7575 ± 0.1941
P	68.1925 ± 2.7890	67.8225 ± 3.4836	67.1825 ± 8.0576
NH4	0.8725 ± 0.0457	1.1825 ± 0.3327	0.9200 ± 0.0455
NO3	15.1850 ± 5.5261	8.1625 ± 1.8110	17.6475 ± 13.5099
Ca	4393.0325 ± 382.8142	3394.8250 ± 390.9392	3587.0450 ± 31.4821
K	180.9525 ± 9.5737	208.1600 ± 6.9250	223.7975 ± 17.2124
Mg	232.3550 ± 23.5599	229.3625 ± 11.4447	257.2450 ± 7.3065
Cu	0.3675 ± 0.0096	0.3900 ± 0.0163	0.4025 ± 0.0562
Fe	1.9650 ± 0.4862	2.1075 ± 0.1767	2.7525 ± 0.6611
Mn	1.1975 ± 0.0411	1.2725 ± 0.1658	1.3200 ± 0.1344
Zn	1.6600 ± 0.4221	1.7875 ± 0.6669	1.5450 ± 0.2217
Temp	17.9975 ± 0.1005	20.1725 ± 0.0556	14.3850 ± 0.1482

## Sheet: Table S3
Supplementary Table S3: Level difference of main phylum of bacteria
Phylum	QG	FM	SM
Proteobacteria	31.7500 ± 1.5503	37.2750 ± 10.4503	38.2250 ± 6.1119
Acidobacteria	31.1250 ± 4.3615	29.0250 ± 8.1737	22.8250 ± 6.1505
Actinobacteria	10.3400 ± 1.6411	7.7900 ± 1.3628	12.4000 ± 2.3252
Firmicutes	2.8725 ± 0.2290	3.7650 ± 0.9242	3.2500 ± 0.2936
Planctomycetes	4.5425 ± 0.2750	4.0000 ± 1.1874	3.6275 ± 1.3389
Chloroflexi	2.5350 ± 0.2855	2.3550 ± 0.5498	2.7200 ± 0.4813
Bacteroidetes	4.7825 ± 1.8268	3.3850 ± 0.9041	5.7225 ± 1.1651
Gemmatimonadetes	1.8850 ± 0.4465	1.9600 ± 0.0906	2.0100 ± 0.8027
Verrucomicrobia	1.1575 ± 0.1515	0.8990 ± 0.2937	0.9793 ± 0.1994
candidate_division_WPS-1	1.3033 ± 0.4034	2.5355 ± 2.8956	1.0245 ± 0.4830
Unassigned	1.4177 ± 0.3800	1.8550 ± 0.2696	1.2600 ± 0.3813
Armatimonadetes	0.5917 ± 0.0732	0.5210 ± 0.1947	0.7462 ± 0.3749
Nitrospirae	1.1420 ± 0.4105	1.0445 ± 0.6309	1.4770 ± 1.1689
Thaumarchaeota	3.1025 ± 0.4357	2.9200 ± 1.0898	2.9400 ± 1.5355
Candidatus_Saccharibacteria	0.8688 ± 1.3614	0.0457 ± 0.0230	0.1895 ± 0.1210
Latescibacteria	0.3762 ± 0.2107	0.2218 ± 0.1188	0.1953 ± 0.1598
Deinococcus-Thermus	0.0730 ± 0.0437	0.0446 ± 0.0156	0.1875 ± 0.1808
Euryarchaeota	0.0286 ± 0.0141	0.0549 ± 0.0859	0.0708 ± 0.1205
BRC1	0.0423 ± 0.0184	0.0628 ± 0.0120	0.0537 ± 0.0267
Rhodothermaeota	0.0103 ± 0.0044	0.0560 ± 0.0515	0.0309 ± 0.0441
Aquificae	0.0080 ± 0.0057	0.0616 ± 0.1054	0.0114 ± 0.0109
Campilobacterota	0.0000 ± 0.0000	0.0000 ± 0.0000	0.0000 ± 0.0000
Thermotogae	0.0228 ± 0.0167	0.0263 ± 0.0078	0.0126 ± 0.0087
Thermodesulfobacteria	0.0011 ± 0.0023	0.0388 ± 0.0503	0.0046 ± 0.0037
Poribacteria	0.0023 ± 0.0046	0.0057 ± 0.0057	0.0011 ± 0.0023
Synergistetes	0.0091 ± 0.0124	0.0206 ± 0.0295	0.0046 ± 0.0037
Coprothermobacterota	0.0126 ± 0.0114	0.0034 ± 0.0044	0.0228 ± 0.0457

## Sheet: Table S4
Supplementary Table S4: Level difference of main phylum of fungi
Phylum	QG	FM	FC
Ascomycota	26.7250 ± 5.3294	28.3250 ± 5.5524	23.6000 ± 5.6815
Unassigned	64.6000 ± 6.1628	63.1500 ± 9.9427	65.2750 ± 4.0558
Basidiomycota	2.1543 ± 1.2827	1.8595 ± 1.6394	3.8800 ± 0.8615
Mortierellomycota	4.5400 ± 2.3135	5.8203 ± 7.3909	6.3575 ± 5.9085
Chytridiomycota	0.8492 ± 1.3165	0.5872 ± 0.7063	0.5100 ± 0.3142
Rozellomycota	0.0607 ± 0.1215	0.0958 ± 0.0984	0.2892 ± 0.5159
Blastocladiomycota	0.7275 ± 1.4550	0.0287 ± 0.0441	0.0009 ± 0.0018
Zoopagomycota	0.0616 ± 0.0828	0.0929 ± 0.1056	0.0018 ± 0.0036
Glomeromycota	0.2829 ± 0.2960	0.0358 ± 0.0239	0.0482 ± 0.0846
Kickxellomycota	0.0000 ± 0.0000	0.0267 ± 0.0535	0.0036 ± 0.0072

## Sheet: Table S5
Supplementary Table S5: Key node information
s.FC	s.FM	s.QG	index	stat	p.value	GenusID	Domain	Phylum	Class	Order	Family	Genus
0	0	1	3	0.856457	0.015984	Genus11	k__Bacteria	p__Acidobacteria	c__Acidobacteria_Gp11	g__Gp11	g__Gp11;f__Unassigned	g__Gp11;g__Unassigned
0	0	1	3	0.760053	0.028971	Genus17	k__Bacteria	p__Acidobacteria	c__Acidobacteria_Gp18	g__Gp18	g__Gp18;f__Unassigned	g__Gp18;g__Unassigned
0	0	1	3	0.810072	0.012987	Genus19	k__Bacteria	p__Acidobacteria	c__Acidobacteria_Gp20	g__Gp20	g__Gp20;f__Unassigned	g__Gp20;g__Unassigned
1	1	0	4	0.765809	0.015984	Genus23	k__Bacteria	p__Acidobacteria	c__Acidobacteria_Gp3	g__Candidatus_Solibacter	g__Candidatus_Solibacter;f__Unassigned	g__Candidatus_Solibacter;g__Unassigned
0	0	1	3	0.904142	0.004995	Genus25	k__Bacteria	p__Acidobacteria	c__Acidobacteria_Gp4	g__Gp4	g__Gp4;f__Unassigned	g__Gp4;g__Unassigned
0	0	1	3	0.943105	0.00699301	Genus30	k__Bacteria	p__Acidobacteria	c__Blastocatellia	o__Blastocatellales	f__Arenimicrobiaceae	g__Brevitalea
0	0	1	3	0.693504	0.04995	Genus34	k__Bacteria	p__Acidobacteria	c__Vicinamibacteria	o__Vicinamibacterales	f__Vicinamibacteraceae	g__Luteitalea
1	0	0	1	0.664311	0.027972	Genus52	k__Bacteria	p__Actinobacteria	c__Actinobacteria	o__Geodermatophilales	f__Geodermatophilaceae	g__Blastococcus
1	0	0	1	0.603768	0.038961	Genus54	k__Bacteria	p__Actinobacteria	c__Actinobacteria	o__Geodermatophilales	f__Geodermatophilaceae	g__Modestobacter
1	1	0	4	0.748032	0.030969	Genus63	k__Bacteria	p__Actinobacteria	c__Actinobacteria	o__Micrococcales	f__Microbacteriaceae	f__Microbacteriaceae;g__Unassigned
0	0	1	3	0.583743	0.034965	Genus79	k__Bacteria	p__Actinobacteria	c__Actinobacteria	o__Micromonosporales	f__Micromonosporaceae	g__Actinocatenispora
1	0	0	1	0.749218	0.024975	Genus87	k__Bacteria	p__Actinobacteria	c__Actinobacteria	o__Micromonosporales	f__Micromonosporaceae	g__Polymorphospora
1	0	0	1	0.762337	0.023976	Genus93	k__Bacteria	p__Actinobacteria	c__Actinobacteria	o__Propionibacteriales	f__Actinopolymorphaceae	g__Tenggerimyces
1	0	0	1	0.785772	0.00899101	Genus94	k__Bacteria	p__Actinobacteria	c__Actinobacteria	o__Propionibacteriales	f__Kribbellaceae	g__Kribbella
1	0	0	1	0.69198	0.036963	Genus118	k__Bacteria	p__Actinobacteria	c__Thermoleophilia	o__Solirubrobacterales	f__Baekduiaceae	g__Baekduia
1	0	0	1	0.71271	0.00799201	Genus121	k__Bacteria	p__Actinobacteria	c__Thermoleophilia	o__Solirubrobacterales	f__Parviterribacteraceae	g__Parviterribacter
0	0	1	3	0.623797	0.034965	Genus130	k__Bacteria	p__Armatimonadetes	c__Chthonomonadetes	o__Chthonomonadales	f__Chthonomonadaceae	g__Chthonomonas/Armatimonadetes_gp3
1	0	1	5	0.722122	0.027972	Genus139	k__Bacteria	p__Bacteroidetes	c__Chitinophagia	o__Chitinophagales	f__Chitinophagaceae	g__Edaphobaculum
1	0	0	1	0.706556	0.036963	Genus152	k__Bacteria	p__Bacteroidetes	c__Cytophagia	o__Cytophagales	f__Fulvivirgaceae	g__Ohtaekwangia
0	1	0	2	0.794322	0.012987	Genus162	k__Bacteria	p__Chloroflexi	c__Anaerolineae	c__Anaerolineae;o__Unassigned	c__Anaerolineae;f__Unassigned	c__Anaerolineae;g__Unassigned
1	0	0	1	0.888023	0.00799201	Genus196	k__Bacteria	p__Firmicutes	c__Bacilli	o__Bacillales	f__Bacillaceae_1	g__Cytobacillus
1	0	0	1	0.762726	0.030969	Genus203	k__Bacteria	p__Firmicutes	c__Bacilli	o__Bacillales	f__Paenibacillaceae_1	f__Paenibacillaceae_1;g__Unassigned
0	1	0	2	0.74209	0.018981	Genus216	k__Bacteria	p__Firmicutes	c__Clostridia	c__Clostridia;o__Unassigned	c__Clostridia;f__Unassigned	c__Clostridia;g__Unassigned
0	1	0	2	0.708686	0.013986	Genus221	k__Bacteria	p__Firmicutes	c__Clostridia	o__Clostridiales	f__Peptococcaceae_2	g__Desulfofundulus
0	1	0	2	0.782428	0.031968	Genus256	k__Bacteria	p__Planctomycetes	c__Planctomycetacia	o__Pirellulales	f__Pirellulaceae	g__Rhodopirellula
0	0	1	3	0.849144	0.00699301	Genus276	k__Bacteria	p__Planctomycetes	c__Planctomycetacia	o__Planctomycetales	o__Planctomycetales;f__Unassigned	o__Planctomycetales;g__Unassigned
0	1	0	2	0.603328	0.037962	Genus312	k__Bacteria	p__Proteobacteria	c__Alphaproteobacteria	o__Rhizobiales	f__Hyphomicrobiaceae	g__Methyloceanibacter
0	1	0	2	0.833577	0.00599401	Genus324	k__Bacteria	p__Proteobacteria	c__Alphaproteobacteria	o__Rhizobiales	f__Parvibaculaceae	g__Rhodoligotrophos
1	0	0	1	0.753319	0.018981	Genus329	k__Bacteria	p__Proteobacteria	c__Alphaproteobacteria	o__Rhizobiales	f__Phyllobacteriaceae	g__Mesorhizobium
1	0	0	1	0.867485	0.00799201	Genus338	k__Bacteria	p__Proteobacteria	c__Alphaproteobacteria	o__Rhizobiales	f__Rhizobiaceae	g__Pararhizobium
1	0	0	1	0.70024	0.027972	Genus352	k__Bacteria	p__Proteobacteria	c__Alphaproteobacteria	o__Rhodospirillales	f__Acetobacteraceae	g__Roseomonas
1	0	0	1	0.665732	0.032967	Genus353	k__Bacteria	p__Proteobacteria	c__Alphaproteobacteria	o__Rhodospirillales	f__Azospirillaceae	f__Azospirillaceae;g__Unassigned
1	1	0	4	0.793276	0.010989	Genus369	k__Bacteria	p__Proteobacteria	c__Alphaproteobacteria	o__Rhodospirillales	f__Rhodovibrionaceae	f__Rhodovibrionaceae;g__Unassigned
0	0	1	3	0.71885	0.018981	Genus401	k__Bacteria	p__Proteobacteria	c__Betaproteobacteria	o__Burkholderiales	f__Burkholderiaceae	g__Burkholderia
1	0	1	5	0.624278	0.042957	Genus412	k__Bacteria	p__Proteobacteria	c__Betaproteobacteria	o__Burkholderiales	f__Comamonadaceae	g__Caenimonas
1	0	0	1	0.786556	0.014985	Genus415	k__Bacteria	p__Proteobacteria	c__Betaproteobacteria	o__Burkholderiales	f__Comamonadaceae	g__Hydrogenophaga
1	0	0	1	0.803862	0.012987	Genus424	k__Bacteria	p__Proteobacteria	c__Betaproteobacteria	o__Burkholderiales	f__Comamonadaceae	g__Tepidimonas
1	0	0	1	0.45162	0.048951	Genus431	k__Bacteria	p__Proteobacteria	c__Betaproteobacteria	o__Neisseriales	f__Chromobacteriaceae	f__Chromobacteriaceae;g__Unassigned
1	0	0	1	0.764302	0.014985	Genus434	k__Bacteria	p__Proteobacteria	c__Betaproteobacteria	o__Nitrosomonadales	f__Gallionellaceae	f__Gallionellaceae;g__Unassigned
0	1	0	2	0.635376	0.00599401	Genus476	k__Bacteria	p__Proteobacteria	c__Deltaproteobacteria	o__Myxococcales	f__Kofleriaceae	g__Kofleria
0	1	0	2	0.629569	0.04995	Genus508	k__Bacteria	p__Proteobacteria	c__Gammaproteobacteria	o__Chromatiales	f__Ectothiorhodospiraceae	g__Acidihalobacter
0	0	1	3	0.684482	0.01998	Genus524	k__Bacteria	p__Proteobacteria	c__Gammaproteobacteria	o__Nevskiales	f__Nevskiaceae	g__Sinimarinibacterium
0	1	0	2	0.596542	0.00999001	Genus552	k__Bacteria	p__Thermodesulfobacteria	c__Thermodesulfobacteria	o__Thermodesulfobacteriales	f__Thermodesulfobacteriaceae	g__Thermosulfuriphilus
1	0	0	1	0.595192	0.048951	Genus589	k__Fungi	p__Ascomycota	c__Dothideomycetes	o__Venturiales	o__Venturiales;f__Unassigned	o__Venturiales;g__Unassigned
0	0	1	3	0.766595	0.022977	Genus591	k__Fungi	p__Ascomycota	c__Eurotiomycetes	o__Chaetothyriales	f__Herpotrichiellaceae	g__Cladophialophora
1	0	0	1	0.713431	0.048951	Genus593	k__Fungi	p__Ascomycota	c__Eurotiomycetes	o__Chaetothyriales	f__Herpotrichiellaceae	g__Phialophora
1	0	0	1	0.681498	0.046953	Genus601	k__Fungi	p__Ascomycota	c__Eurotiomycetes	o__Eurotiales	f__Trichocomaceae	g__Talaromyces
0	0	1	3	0.740253	0.014985	Genus636	k__Fungi	p__Ascomycota	c__Sordariomycetes	o__Coniochaetales	o__Coniochaetales;f__Unassigned	o__Coniochaetales;g__Unassigned
1	0	0	1	0.690265	0.020979	Genus647	k__Fungi	p__Ascomycota	c__Sordariomycetes	o__Hypocreales	f__Hypocreaceae	g__Trichoderma
0	1	0	2	0.646017	0.012987	Genus666	k__Fungi	p__Ascomycota	c__Sordariomycetes	o__Microascales	f__Microascaceae	g__Gamsia
0	1	0	2	0.733443	0.015984	Genus671	k__Fungi	p__Ascomycota	c__Sordariomycetes	o__Microascales	f__Microascaceae	g__Scopulariopsis
1	0	0	1	0.793727	0.00799201	Genus716	k__Fungi	p__Basidiomycota	c__Agaricomycetes	o__Agaricales	o__Agaricales;f__Unassigned	o__Agaricales;g__Unassigned
1	0	0	1	0.492189	0.048951	Genus723	k__Fungi	p__Basidiomycota	c__Agaricomycetes	o__Sebacinales	f__Serendipitaceae	f__Serendipitaceae;g__Unassigned
0	0	1	3	0.647921	0.037962	Genus746	k__Fungi	p__Glomeromycota	c__Glomeromycetes	o__Glomerales	f__Glomeraceae	g__Glomus
0	1	0	2	0.771914	0.017982	Genus752	k__Fungi	p__Mortierellomycota	c__Mortierellomycetes	o__Mortierellales	o__Mortierellales;f__Unassigned	o__Mortierellales;g__Unassigned

## Sheet: Table S6
Supplementary Table S6: Module main information
nodes_id	node_degree	node_betw	node_evcent	Clustering_coefficient	No.module	Zi	Pi	Domain	Phylum	Class	Order	Family	Genus	tag
Genus304	6	863.35	0.197982	0.2	1	0.586033	0.555556	k__Bacteria	p__Proteobacteria	c__Alphaproteobacteria	o__Rhizobiales	f__Devosiaceae	f__Devosiaceae;g__Unassigned	None
Genus86	3	0.333333	0.174881	0.666667	1	1.71713	0.702479	k__Bacteria	p__Actinobacteria	c__Actinobacteria	o__Micromonosporales	f__Micromonosporaceae	g__Micromonospora	None
Genus151	3	371.912	0.0900724	0.333333	1	0	0	k__Bacteria	p__Bacteroidetes	c__Cytophagia	o__Cytophagales	f__Fulvivirgaceae	g__Chryseolinea	None
Genus282	3	464	0.12625	0.333333	1	0	0	k__Bacteria	p__Proteobacteria	c__Alphaproteobacteria	o__Caulobacterales	f__Hyphomonadaceae	g__Asprobacter	None
Genus391	2	119	0.0015783	0	1	0	0	k__Bacteria	p__Proteobacteria	c__Alphaproteobacteria	o__Sphingomonadales	f__Sphingomonadaceae	g__Sphingobium	None
Genus106	2	19	0.012346	0	1	1.24387	0.527778	k__Bacteria	p__Actinobacteria	c__Actinobacteria	o__Streptomycetales	f__Streptomycetaceae	g__Streptomyces	None
Genus331	2	351	0.024729	0	1	1.1547	0.75	k__Bacteria	p__Proteobacteria	c__Alphaproteobacteria	o__Rhizobiales	f__Rhizobiaceae	f__Rhizobiaceae;g__Unassigned	None
Genus314	11	1685.85	0.431674	0.2	1	0.89125	0.4375	k__Bacteria	p__Proteobacteria	c__Alphaproteobacteria	o__Rhizobiales	f__Hyphomicrobiaceae	g__Pedomicrobium	None
Genus423	3	427.088	0.0411977	0	1	1.57321	0.265306	k__Bacteria	p__Proteobacteria	c__Betaproteobacteria	o__Burkholderiales	f__Comamonadaceae	g__Tepidicella	None
Genus360	1	0	0.00457461	NA	1	-0.338062	0.75	k__Bacteria	p__Proteobacteria	c__Alphaproteobacteria	o__Rhodospirillales	f__Geminicoccaceae	g__Geminicoccus	None
Genus452	2	0	0.0215656	1	1	-1.12711	0.75	k__Bacteria	p__Proteobacteria	c__Betaproteobacteria	o__Rhodocyclales	f__Zoogloeaceae	g__Azoarcus	None
Genus286	1	0	0.000178711	NA	1	0	0	k__Bacteria	p__Proteobacteria	c__Alphaproteobacteria	o__Micropepsales	f__Micropepsaceae	g__Rhizomicrobium	None
Genus459	2	236	0.00484352	0	1	-1.18322	0.75	k__Bacteria	p__Proteobacteria	c__Deltaproteobacteria	o__Deltaproteobacteria_incertae_sedis	g__Dissulfurirhabdus	g__Dissulfurirhabdus;g__Unassigned	None
Genus465	5	271.739	0.291366	0.6	1	-0.322031	0.75	k__Bacteria	p__Proteobacteria	c__Deltaproteobacteria	o__Desulfovibrionales	f__Desulfonatronaceae	g__Desulfonatronum	None
Genus521	5	49.244	0.288675	0.5	1	0.524404	0.591837	k__Bacteria	p__Proteobacteria	c__Gammaproteobacteria	o__Legionellales	f__Legionellaceae	g__Legionella	None
Genus313	1	0	0.0373467	NA	1	0.682908	0.6	k__Bacteria	p__Proteobacteria	c__Alphaproteobacteria	o__Rhizobiales	f__Hyphomicrobiaceae	g__Methyloligella	None
Genus403	1	0	0.000297726	NA	1	0	0	k__Bacteria	p__Proteobacteria	c__Betaproteobacteria	o__Burkholderiales	f__Burkholderiaceae	g__Chitinimonas	None
Genus468	2	236	0.00806914	0	1	1.35225	0.694444	k__Bacteria	p__Proteobacteria	c__Deltaproteobacteria	o__Desulfuromonadales	f__Geobacteraceae	f__Geobacteraceae;g__Unassigned	None
Genus473	4	167.912	0.0242509	0.166667	1	0	0.75	k__Bacteria	p__Proteobacteria	c__Deltaproteobacteria	o__Myxococcales	f__Cystobacteraceae	g__Archangium	None
Genus504	2	119	0.000947379	0	1	-0.322031	0.75	k__Bacteria	p__Proteobacteria	c__Gammaproteobacteria	o__Chromatiales	f__Chromatiaceae	g__Halochromatium	None
Genus509	4	5.16667	0.206728	0.666667	1	1.1547	0.75	k__Bacteria	p__Proteobacteria	c__Gammaproteobacteria	o__Chromatiales	f__Ectothiorhodospiraceae	g__Ectothiorhodospira	None
Genus518	1	0	0.0814297	NA	1	-0.57735	0	k__Bacteria	p__Proteobacteria	c__Gammaproteobacteria	o__Gammaproteobacteria_incertae_sedis	g__Acidibacter	g__Acidibacter;g__Unassigned	None
Genus538	5	542.59	0.212871	0.2	1	-1.17207	0	k__Bacteria	p__Proteobacteria	c__Gammaproteobacteria	o__Xanthomonadales	f__Rhodanobacteraceae	g__Dyella	None
Genus203	3	0	0.0103767	1	2	1.13331	0.527778	k__Bacteria	p__Firmicutes	c__Bacilli	o__Bacillales	f__Paenibacillaceae_1	f__Paenibacillaceae_1;g__Unassigned	FC
Genus118	1	0	0.0012598	NA	2	2.34413	0.36	k__Bacteria	p__Actinobacteria	c__Thermoleophilia	o__Solirubrobacterales	f__Baekduiaceae	g__Baekduia	FC
Genus353	1	0	0.000116442	NA	2	-1.09545	0	k__Bacteria	p__Proteobacteria	c__Alphaproteobacteria	o__Rhodospirillales	f__Azospirillaceae	f__Azospirillaceae;g__Unassigned	FC
Genus329	4	535	0.0208653	0.666667	2	-0.439013	0.75	k__Bacteria	p__Proteobacteria	c__Alphaproteobacteria	o__Rhizobiales	f__Phyllobacteriaceae	g__Mesorhizobium	FC
Genus64	6	910	0.0122187	0.266667	2	0	0	k__Bacteria	p__Actinobacteria	c__Actinobacteria	o__Micrococcales	f__Microbacteriaceae	g__Agromyces	None
Genus117	5	1560.16	0.0660902	0.1	2	0	0	k__Bacteria	p__Actinobacteria	c__Thermoleophilia	o__Gaiellales	f__Gaiellaceae	g__Gaiella	None
Genus123	2	119	0.00238993	0	2	-1.12711	0	k__Bacteria	p__Actinobacteria	c__Thermoleophilia	o__Solirubrobacterales	f__Solirubrobacteraceae	g__Solirubrobacter	None
Genus297	5	751	0.0219251	0.5	2	0	0	k__Bacteria	p__Proteobacteria	c__Alphaproteobacteria	o__Rhizobiales	f__Bradyrhizobiaceae	g__Afipia	None
Genus228	3	236	0.000617987	0.333333	2	1.82574	0.4375	k__Bacteria	p__Firmicutes	c__Clostridia	o__Thermoanaerobacterales	f__Thermoanaerobacteraceae	f__Thermoanaerobacteraceae;g__Unassigned	None
Genus481	3	119	0.000617283	0.333333	2	0	0	k__Bacteria	p__Proteobacteria	c__Deltaproteobacteria	o__Myxococcales	f__Nannocystaceae	g__Nannocystis	None
Genus366	2	119	0.000120876	0	2	-1.18322	0	k__Bacteria	p__Proteobacteria	c__Alphaproteobacteria	o__Rhodospirillales	f__Rhodospirillaceae	g__Ferruginivarius	None
Genus296	1	0	0.000450829	NA	2	-0.618168	0.75	k__Bacteria	p__Proteobacteria	c__Alphaproteobacteria	o__Rhizobiales	f__Bradyrhizobiaceae	f__Bradyrhizobiaceae;g__Unassigned	None
Genus302	3	119	0.00667842	0.333333	2	0.549483	0.4375	k__Bacteria	p__Proteobacteria	c__Alphaproteobacteria	o__Rhizobiales	f__Bradyrhizobiaceae	g__Variibacter	None
Genus534	3	575	0.00253791	0.333333	2	-1.17207	0	k__Bacteria	p__Proteobacteria	c__Gammaproteobacteria	o__Pseudomonadales	f__Pseudomonadaceae	g__Pseudomonas	None
Genus675	1	0	2.28018e-05	NA	2	0	0	k__Fungi	p__Ascomycota	c__Sordariomycetes	o__Sordariales	f__Chaetomiaceae	f__Chaetomiaceae;g__Unassigned	None
Genus41	1	0	0.00349126	NA	3	0.222812	0.555556	k__Bacteria	p__Actinobacteria	c__Acidimicrobiia	o__Acidimicrobiales	f__Iamiaceae	f__Iamiaceae;g__Unassigned	None
Genus42	4	235.179	0.0686591	0.333333	3	0.316228	0.75	k__Bacteria	p__Actinobacteria	c__Acidimicrobiia	o__Acidimicrobiales	f__Iamiaceae	g__Actinomarinicola	None
Genus300	4	418.294	0.0788027	0.166667	3	-1.09545	0	k__Bacteria	p__Proteobacteria	c__Alphaproteobacteria	o__Rhizobiales	f__Bradyrhizobiaceae	g__Pseudorhodoplanes	None
Genus140	4	254.405	0.0265666	0.166667	3	0	0.75	k__Bacteria	p__Bacteroidetes	c__Chitinophagia	o__Chitinophagales	f__Chitinophagaceae	g__Flavitalea	None
Genus311	4	254.92	0.0701275	0.333333	3	0	0.75	k__Bacteria	p__Proteobacteria	c__Alphaproteobacteria	o__Rhizobiales	f__Hyphomicrobiaceae	g__Hyphomicrobium	None
Genus280	4	146.833	0.0185078	0.166667	3	0	0	k__Bacteria	p__Proteobacteria	c__Alphaproteobacteria	o__Caulobacterales	f__Caulobacteraceae	g__Phenylobacterium	None
Genus340	2	104.667	0.0127882	0	3	0	0	k__Bacteria	p__Proteobacteria	c__Alphaproteobacteria	o__Rhizobiales	f__Rhodobiaceae	g__Rhodobium	None
Genus400	3	240.262	0.041226	0	3	1.04881	0.305556	k__Bacteria	p__Proteobacteria	c__Betaproteobacteria	o__Burkholderiales	f__Burkholderiaceae	f__Burkholderiaceae;g__Unassigned	None
Genus392	2	0	0.0153443	1	3	0.316228	0.75	k__Bacteria	p__Proteobacteria	c__Alphaproteobacteria	o__Sphingomonadales	f__Sphingomonadaceae	g__Sphingomonas	None
Genus526	5	2356.93	0.198602	0.2	3	-1.26491	0	k__Bacteria	p__Proteobacteria	c__Gammaproteobacteria	o__Nevskiales	f__Steroidobacteraceae	g__Povalibacter	None
Genus362	2	99.275	0.0256957	0	3	-0.57735	0	k__Bacteria	p__Proteobacteria	c__Alphaproteobacteria	o__Rhodospirillales	f__Reyranellaceae	g__Reyranella	None
Genus419	2	40.8333	0.0164429	0	3	1.46508	0.4375	k__Bacteria	p__Proteobacteria	c__Betaproteobacteria	o__Burkholderiales	f__Comamonadaceae	g__Polaromonas	None
Genus443	1	0	0.00777674	NA	3	-1.26491	0	k__Bacteria	p__Proteobacteria	c__Betaproteobacteria	o__Nitrosomonadales	f__Sterolibacteriaceae	g__Methyloversatilis	None
Genus527	6	2262.9	0.0628351	0.133333	3	-0.293016	0.75	k__Bacteria	p__Proteobacteria	c__Gammaproteobacteria	o__Nevskiales	f__Steroidobacteraceae	g__Steroidobacter	None
Genus546	1	0	0.00501144	NA	3	2.22812	0.305556	k__Bacteria	p__Proteobacteria	c__Gammaproteobacteria	o__Xanthomonadales	o__Xanthomonadales;f__Unassigned	o__Xanthomonadales;g__Unassigned	None
Genus21	1	0	0.000614391	NA	4	-0.439013	0.75	k__Bacteria	p__Acidobacteria	c__Acidobacteria_Gp22	g__Gp22	g__Gp22;f__Unassigned	g__Gp22;g__Unassigned	None
Genus110	3	197	0.00642434	0.333333	4	0.222812	0.555556	k__Bacteria	p__Actinobacteria	c__Actinobacteria	o__Streptosporangiales	f__Thermomonosporaceae	f__Thermomonosporaceae;g__Unassigned	None
Genus112	2	119	0.003257	0	4	0.316228	0.75	k__Bacteria	p__Actinobacteria	c__Actinobacteria	o__Streptosporangiales	f__Thermomonosporaceae	g__Actinocorallia	None
Genus306	5	383	0.0166516	0.4	4	-0.618168	0.75	k__Bacteria	p__Proteobacteria	c__Alphaproteobacteria	o__Rhizobiales	f__Devosiaceae	g__Devosia	None
Genus301	2	16	0.000309805	0	4	0	0	k__Bacteria	p__Proteobacteria	c__Alphaproteobacteria	o__Rhizobiales	f__Bradyrhizobiaceae	g__Rhodoplanes	None
Genus310	4	147	0.0161347	0.666667	4	0	0.75	k__Bacteria	p__Proteobacteria	c__Alphaproteobacteria	o__Rhizobiales	f__Hyphomicrobiaceae	g__Filomicrobium	None
Genus359	4	839.333	0.0473421	0.5	4	-0.322031	0.75	k__Bacteria	p__Proteobacteria	c__Alphaproteobacteria	o__Rhodospirillales	f__Geminicoccaceae	g__Arboricoccus	None
Genus227	1	0	0.0015922	NA	4	0	0.75	k__Bacteria	p__Firmicutes	c__Clostridia	o__Clostridiales	o__Clostridiales;f__Unassigned	o__Clostridiales;g__Unassigned	None
Genus294	1	0	0.0015922	NA	4	-1.57321	0	k__Bacteria	p__Proteobacteria	c__Alphaproteobacteria	o__Rhizobiales	f__Blastochloridaceae	g__Blastochloris	None
Genus343	2	589.667	0.0398983	0	4	0.483046	0.6875	k__Bacteria	p__Proteobacteria	c__Alphaproteobacteria	o__Rhizobiales	f__Tepidamorphaceae	f__Tepidamorphaceae;g__Unassigned	None
Genus367	2	154	0.00166238	0	4	-0.999973	0	k__Bacteria	p__Proteobacteria	c__Alphaproteobacteria	o__Rhodospirillales	f__Rhodospirillaceae	g__Lacibacterium	None
Genus316	2	88.3333	0.00127031	0	4	0	0	k__Bacteria	p__Proteobacteria	c__Alphaproteobacteria	o__Rhizobiales	f__Kaistiaceae	g__Bauldia	None
Genus414	3	0	0.0151152	1	4	0	0.4375	k__Bacteria	p__Proteobacteria	c__Betaproteobacteria	o__Burkholderiales	f__Comamonadaceae	g__Delftia	None
Genus502	4	492	0.00844057	0	4	-0.57735	0	k__Bacteria	p__Proteobacteria	c__Gammaproteobacteria	o__Cellvibrionales	f__Spongiibacteraceae	f__Spongiibacteraceae;g__Unassigned	None
Genus543	2	48.6667	0.000372027	0	4	-0.57735	0	k__Bacteria	p__Proteobacteria	c__Gammaproteobacteria	o__Xanthomonadales	f__Xanthomonadaceae	g__Luteimonas	None
Genus601	1	0	0.000874383	NA	5	0.121948	0.555556	k__Fungi	p__Ascomycota	c__Eurotiomycetes	o__Eurotiales	f__Trichocomaceae	g__Talaromyces	FC
Genus216	5	1001	0.00314378	0.3	5	1.56525	0.555556	k__Bacteria	p__Firmicutes	c__Clostridia	c__Clostridia;o__Unassigned	c__Clostridia;f__Unassigned	c__Clostridia;g__Unassigned	FM
Genus312	4	1369	0.0309838	0	5	0	0	k__Bacteria	p__Proteobacteria	c__Alphaproteobacteria	o__Rhizobiales	f__Hyphomicrobiaceae	g__Methyloceanibacter	FM
Genus476	3	144	0.00463527	0	5	-0.338062	0.777778	k__Bacteria	p__Proteobacteria	c__Deltaproteobacteria	o__Myxococcales	f__Kofleriaceae	g__Kofleria	FM
Genus508	3	0	0.000961677	1	5	-1.20199	0	k__Bacteria	p__Proteobacteria	c__Gammaproteobacteria	o__Chromatiales	f__Ectothiorhodospiraceae	g__Acidihalobacter	FM
Genus206	2	525	0.00643772	0	5	0.730297	0.75	k__Bacteria	p__Firmicutes	c__Bacilli	o__Bacillales	f__Thermoactinomycetaceae_1	f__Thermoactinomycetaceae_1;g__Unassigned	None
Genus199	3	467	3.96012e-05	0	5	-0.293016	0.75	k__Bacteria	p__Firmicutes	c__Bacilli	o__Bacillales	f__Bacillaceae_2	f__Bacillaceae_2;g__Unassigned	None
Genus238	3	585	0.00731211	0	5	0.586033	0.555556	k__Bacteria	p__Gemmatimonadetes	c__Longimicrobia	o__Longimicrobiales	f__Longimicrobiaceae	g__Longimicrobium	None
Genus10	2	208	0.0163859	0	5	0	0	k__Bacteria	p__Acidobacteria	c__Acidobacteria_Gp10	g__Gp10	g__Gp10;f__Unassigned	g__Gp10;g__Unassigned	None
Genus239	3	0	0.000961677	1	5	0	0.4375	k__Bacteria	p__Gemmatimonadetes	p__Gemmatimonadetes;c__Unassigned	p__Gemmatimonadetes;o__Unassigned	p__Gemmatimonadetes;f__Unassigned	p__Gemmatimonadetes;g__Unassigned	None
Genus497	4	684	0.000992577	0.5	5	-0.445625	0.75	k__Bacteria	p__Proteobacteria	c__Deltaproteobacteria	o__Syntrophobacterales	f__Syntrophobacteraceae	g__Desulfoglaeba	None
Genus283	2	119	1.51714e-06	0	5	1.04881	0.305556	k__Bacteria	p__Proteobacteria	c__Alphaproteobacteria	o__Caulobacterales	f__Hyphomonadaceae	g__Euryhalocaulis	None
Genus247	1	0	7.47026e-06	NA	5	-1.04881	0.75	k__Bacteria	p__Planctomycetes	c__Planctomycetacia	o__Candidatus_Brocadiales	f__Candidatus_Brocadiaceae	f__Candidatus_Brocadiaceae;g__Unassigned	None
Genus427	2	298	0.0822297	0	5	-0.439013	0.75	k__Bacteria	p__Proteobacteria	c__Betaproteobacteria	o__Burkholderiales	f__Oxalobacteraceae	g__Noviherbaspirillum	None
Genus447	1	0	0.00584469	NA	5	-0.999973	0	k__Bacteria	p__Proteobacteria	c__Betaproteobacteria	o__Nitrosomonadales	o__Nitrosomonadales;f__Unassigned	o__Nitrosomonadales;g__Unassigned	None
Genus563	2	236	7.75644e-06	0	5	-1.26491	0	k__Bacteria	p__Verrucomicrobia	c__Verrucomicrobiae	o__Verrucomicrobiales	f__Verrucomicrobiaceae	g__Brevifollis	None
Genus592	1	0	2.86188e-07	NA	5	-1.22474	0	k__Fungi	p__Ascomycota	c__Eurotiomycetes	o__Chaetothyriales	f__Herpotrichiellaceae	g__Exophiala	None
Genus17	2	575	0.000194707	0	5	0.121948	0.555556	k__Bacteria	p__Acidobacteria	c__Acidobacteria_Gp18	g__Gp18	g__Gp18;f__Unassigned	g__Gp18;g__Unassigned	QG
Genus100	4	3.33333	0.0379007	0.666667	6	-0.445625	0.76	k__Bacteria	p__Actinobacteria	c__Actinobacteria	o__Pseudonocardiales	f__Pseudonocardiaceae	g__Actinophytocola	None
Genus145	5	0.833333	0.0484176	0.8	6	-1.17207	0	k__Bacteria	p__Bacteroidetes	c__Chitinophagia	o__Chitinophagales	f__Chitinophagaceae	g__Niastella	None
Genus315	6	111	0.0579713	0.666667	6	-0.67082	0	k__Bacteria	p__Proteobacteria	c__Alphaproteobacteria	o__Rhizobiales	f__Hyphomicrobiaceae	g__Rhodomicrobium	None
Genus88	2	236	0.00617972	0	6	0	0	k__Bacteria	p__Actinobacteria	c__Actinobacteria	o__Micromonosporales	f__Micromonosporaceae	g__Rhizocola	None
Genus333	7	120.333	0.0629785	0.571429	6	0	0	k__Bacteria	p__Proteobacteria	c__Alphaproteobacteria	o__Rhizobiales	f__Rhizobiaceae	g__Ensifer	None
Genus348	4	387.833	0.0315511	0.333333	6	0	0	k__Bacteria	p__Proteobacteria	c__Alphaproteobacteria	o__Rhodobacterales	f__Rhodobacteraceae	g__Amaricoccus	None
Genus384	7	1207.83	0.0601997	0.285714	6	0	0.75	k__Bacteria	p__Proteobacteria	c__Alphaproteobacteria	o__Sphingomonadales	f__Erythrobacteraceae	g__Novosphingobium	None
Genus358	1	0	0.000228012	NA	6	0.586033	0.6875	k__Bacteria	p__Proteobacteria	c__Alphaproteobacteria	o__Rhodospirillales	f__Azospirillaceae	g__Skermanella	None
Genus397	6	76.8333	0.0554177	0.6	6	-0.322031	0.75	k__Bacteria	p__Proteobacteria	c__Betaproteobacteria	o__Burkholderiales	f__Alcaligenaceae	g__Azohydromonas	None
Genus441	2	119	0.00120874	0	6	0.586033	0.555556	k__Bacteria	p__Proteobacteria	c__Betaproteobacteria	o__Nitrosomonadales	f__Nitrosomonadaceae	g__Nitrosospira	None
Genus446	2	0	0.0218097	1	6	0.316228	0.75	k__Bacteria	p__Proteobacteria	c__Betaproteobacteria	o__Nitrosomonadales	f__Thiobacillaceae	g__Sulfuritortus	None
Genus493	4	0	0.0424028	1	6	0	0	k__Bacteria	p__Proteobacteria	c__Deltaproteobacteria	o__Myxococcales	f__Vulgatibacteraceae	g__Vulgatibacter	None
Genus23	2	14	0	0	7	0.316228	0.75	k__Bacteria	p__Acidobacteria	c__Acidobacteria_Gp3	g__Candidatus_Solibacter	g__Candidatus_Solibacter;f__Unassigned	g__Candidatus_Solibacter;g__Unassigned	FC
Genus369	2	8	0	0	7	0	0	k__Bacteria	p__Proteobacteria	c__Alphaproteobacteria	o__Rhodospirillales	f__Rhodovibrionaceae	f__Rhodovibrionaceae;g__Unassigned	FC
Genus7	1	0	0	NA	7	0.816497	0.555556	k__Bacteria	k__Bacteria;p__Unassigned	k__Bacteria;c__Unassigned	k__Bacteria;o__Unassigned	k__Bacteria;f__Unassigned	k__Bacteria;g__Unassigned	None
Genus155	2	14	0	0	7	-0.445625	0.75	k__Bacteria	p__Bacteroidetes	c__Saprospiria	o__Saprospirales	f__Lewinellaceae	g__Lewinella	None
Genus213	2	18	0	0	7	-0.912871	0	k__Bacteria	p__Firmicutes	c__Bacilli	o__Bacillales	o__Bacillales;f__Unassigned	o__Bacillales;g__Unassigned	None
Genus364	3	24	0	0	7	-1.20199	0	k__Bacteria	p__Proteobacteria	c__Alphaproteobacteria	o__Rhodospirillales	f__Rhodospirillaceae	g__Dongia	None
Genus159	2	8	0	0	7	0	0	k__Bacteria	p__BRC1	g__BRC1_genera_incertae_sedis	g__BRC1_genera_incertae_sedis;o__Unassigned	g__BRC1_genera_incertae_sedis;f__Unassigned	g__BRC1_genera_incertae_sedis;g__Unassigned	None
Genus372	1	0	0	NA	7	0.222812	0.555556	k__Bacteria	p__Proteobacteria	c__Alphaproteobacteria	o__Rhodospirillales	f__Rhodovibrionaceae	g__Pelagibius	None
Genus514	1	0	0	NA	7	-0.57735	0	k__Bacteria	p__Proteobacteria	c__Gammaproteobacteria	o__Chromatiales	f__Thioalkalispiraceae	g__Thiohalophilus	None
Genus517	2	18	0	0	7	-0.57735	0	k__Bacteria	p__Proteobacteria	c__Gammaproteobacteria	o__Chromatiales	o__Chromatiales;f__Unassigned	o__Chromatiales;g__Unassigned	None
Genus152	2	0	0.00335572	1	8	0	0	k__Bacteria	p__Bacteroidetes	c__Cytophagia	o__Cytophagales	f__Fulvivirgaceae	g__Ohtaekwangia	FC
Genus120	3	1.5	0.00390867	0.666667	8	-1.11406	0	k__Bacteria	p__Actinobacteria	c__Thermoleophilia	o__Solirubrobacterales	f__Paraconexibacteraceae	g__Paraconexibacter	None
Genus141	1	0	0.000128559	NA	8	-0.408248	0.75	k__Bacteria	p__Bacteroidetes	c__Chitinophagia	o__Chitinophagales	f__Chitinophagaceae	g__Hydrobacter	None
Genus150	3	236	0.00348427	0.333333	8	0.316228	0.75	k__Bacteria	p__Bacteroidetes	c__Chitinophagia	o__Chitinophagales	f__Chitinophagaceae	g__Terrimonas	None
Genus399	4	576.5	0.0138806	0.333333	8	-0.618168	0.75	k__Bacteria	p__Proteobacteria	c__Betaproteobacteria	o__Burkholderiales	f__Alcaligenaceae	g__Derxia	None
Genus205	2	119	0.000681514	0	8	1.22474	0.555556	k__Bacteria	p__Firmicutes	c__Bacilli	o__Bacillales	f__Planococcaceae	g__Sporosarcina	None
Genus27	2	0	0	1	9	-0.57735	0	k__Bacteria	p__Acidobacteria	c__Acidobacteria_Gp6	g__Gp6	g__Gp6;f__Unassigned	g__Gp6;g__Unassigned	None
Genus261	1	0	0	NA	9	0	0	k__Bacteria	p__Planctomycetes	c__Planctomycetacia	o__Pirellulales	o__Pirellulales;f__Unassigned	o__Pirellulales;g__Unassigned	None
Genus255	2	0	0	1	9	0	0	k__Bacteria	p__Planctomycetes	c__Planctomycetacia	o__Pirellulales	f__Pirellulaceae	g__Pirellula	None
Genus271	2	4	0	0	9	-0.57735	0	k__Bacteria	p__Planctomycetes	c__Planctomycetacia	o__Planctomycetales	f__Planctomycetaceae	g__Gimesia	None
Genus273	1	0	0	NA	9	0.586033	0.555556	k__Bacteria	p__Planctomycetes	c__Planctomycetacia	o__Planctomycetales	f__Planctomycetaceae	g__Planctopirus	None
Genus274	4	8	0	0.166667	9	-1.17207	0	k__Bacteria	p__Planctomycetes	c__Planctomycetacia	o__Planctomycetales	f__Planctomycetaceae	g__Rubinisphaera	None
Genus31	2	3	0	0	10	0.549483	0.765625	k__Bacteria	p__Acidobacteria	c__Blastocatellia	o__Blastocatellales	f__Blastocatellaceae	g__Aridibacter	None
Genus32	2	3	0	0	10	0	0	k__Bacteria	p__Acidobacteria	c__Blastocatellia	o__Blastocatellales	f__Blastocatellaceae	g__Stenotrophobacter	None
Genus160	2	4	0	0	10	0.121948	0.555556	k__Bacteria	p__candidate_division_WPS-1	g__WPS-1_genera_incertae_sedis	g__WPS-1_genera_incertae_sedis;o__Unassigned	g__WPS-1_genera_incertae_sedis;f__Unassigned	g__WPS-1_genera_incertae_sedis;g__Unassigned	None
Genus236	1	0	0	NA	10	0	0	k__Bacteria	p__Gemmatimonadetes	c__Gemmatimonadetes	o__Gemmatimonadales	f__Gemmatimonadaceae	g__Gemmatirosa	None
Genus345	1	0	0	NA	10	-0.618168	0.75	k__Bacteria	p__Proteobacteria	c__Alphaproteobacteria	o__Rhizobiales	o__Rhizobiales;f__Unassigned	o__Rhizobiales;g__Unassigned	None
Genus168	3	5	0	0	11	0	0	k__Bacteria	p__Chloroflexi	c__Anaerolineae	o__Anaerolineales	f__Anaerolineaceae	g__Longilinea	None
Genus387	1	0	0	NA	11	0.816497	0.6875	k__Bacteria	p__Proteobacteria	c__Alphaproteobacteria	o__Sphingomonadales	f__Sphingomonadaceae	g__Blastomonas	None
Genus253	1	0	0	NA	11	-1.18322	0	k__Bacteria	p__Planctomycetes	c__Planctomycetacia	o__Pirellulales	f__Pirellulaceae	g__Blastopirellula	None
Genus259	1	0	0	NA	11	-1.04881	0.75	k__Bacteria	p__Planctomycetes	c__Planctomycetacia	o__Pirellulales	f__Thermoguttaceae	g__Thermogutta	None
Genus565	2	3	0	0	11	-0.57735	0	k__Bacteria	p__Verrucomicrobia	c__Verrucomicrobiae	o__Verrucomicrobiales	f__Verrucomicrobiaceae	g__Phragmitibacter	None
Genus24	11	3677.11	0.419529	0.145455	12	-0.322031	0.75	k__Bacteria	p__Acidobacteria	c__Acidobacteria_Gp3	g__Gp3	g__Gp3;f__Unassigned	g__Gp3;g__Unassigned	None
Genus211	6	1638.97	0.144657	0.2	12	-0.57735	0	k__Bacteria	p__Firmicutes	c__Bacilli	o__Bacillales	f__Thermoactinomycetaceae_2	g__Planifilum	None
Genus126	8	2613.98	0.203068	0.0714286	12	-0.67082	0	k__Bacteria	p__Actinobacteria	p__Actinobacteria;c__Unassigned	p__Actinobacteria;o__Unassigned	p__Actinobacteria;f__Unassigned	p__Actinobacteria;g__Unassigned	None
Genus233	2	0	0.0308412	1	12	-0.912871	0	k__Bacteria	p__Firmicutes	p__Firmicutes;c__Unassigned	p__Firmicutes;o__Unassigned	p__Firmicutes;f__Unassigned	p__Firmicutes;g__Unassigned	None
Genus319	1	0	0.0189443	NA	12	1.1547	0.75	k__Bacteria	p__Proteobacteria	c__Alphaproteobacteria	o__Rhizobiales	f__Methylocystaceae	g__Methylocystis	None
Genus346	3	71.3333	0.0630681	0.333333	12	0	0	k__Bacteria	p__Proteobacteria	c__Alphaproteobacteria	o__Rhodobacterales	f__Rhodobacteraceae	f__Rhodobacteraceae;g__Unassigned	None
Genus368	1	0	0.0124113	NA	12	1.35225	0.4375	k__Bacteria	p__Proteobacteria	c__Alphaproteobacteria	o__Rhodospirillales	f__Rhodospirillaceae	g__Magnetospirillum	None
Genus375	4	237	0.0657948	0.166667	12	-0.999973	0	k__Bacteria	p__Proteobacteria	c__Alphaproteobacteria	o__Rhodospirillales	f__Stellaceae	g__Stella	None
Genus370	2	0	0.0594023	1	12	-1.11406	0	k__Bacteria	p__Proteobacteria	c__Alphaproteobacteria	o__Rhodospirillales	f__Rhodovibrionaceae	g__Fodinicurvata	None
Genus396	4	167.429	0.153722	0.5	12	1.55969	0.36	k__Bacteria	p__Proteobacteria	c__Betaproteobacteria	o__Burkholderiales	f__Alcaligenaceae	f__Alcaligenaceae;g__Unassigned	None
Genus407	6	289.505	0.170246	0.333333	12	0.730297	0.75	k__Bacteria	p__Proteobacteria	c__Betaproteobacteria	o__Burkholderiales	f__Burkholderiaceae	g__Paraburkholderia	None
Genus455	4	87.5274	0.159338	0.5	12	0	0	k__Bacteria	p__Proteobacteria	c__Deltaproteobacteria	c__Deltaproteobacteria;o__Unassigned	c__Deltaproteobacteria;f__Unassigned	c__Deltaproteobacteria;g__Unassigned	None
Genus354	4	232.304	0.100427	0.166667	12	0.586033	0.555556	k__Bacteria	p__Proteobacteria	c__Alphaproteobacteria	o__Rhodospirillales	f__Azospirillaceae	g__Azospirillum	None
Genus453	2	0	0.0594023	1	12	0.682908	0.6	k__Bacteria	p__Proteobacteria	c__Betaproteobacteria	o__Rhodocyclales	f__Zoogloeaceae	g__Thauera	None
Genus470	2	0	0.0683632	1	12	-1.20199	0	k__Bacteria	p__Proteobacteria	c__Deltaproteobacteria	o__Desulfuromonadales	o__Desulfuromonadales;f__Unassigned	o__Desulfuromonadales;g__Unassigned	None
Genus528	1	0	0.0272876	NA	12	0.447214	0.75	k__Bacteria	p__Proteobacteria	c__Gammaproteobacteria	o__Oceanospirillales	f__Endozoicomonadaceae	g__Kistimonas	None
Genus550	1	0	0.0124113	NA	12	0	0	k__Bacteria	p__Rhodothermaeota	c__Rhodothermia	o__Rhodothermales	f__Salisaetaceae	g__Roseithermus	None
Genus288	2	0	0	1	13	-1.12711	0	k__Bacteria	p__Proteobacteria	c__Alphaproteobacteria	o__Rhizobiales	f__Amorphaceae	g__Acuticoccus	None
Genus8	1	0	0	NA	13	-0.999973	0	k__Bacteria	p__Acidobacteria	c__Acidobacteria_Gp1	c__Acidobacteria_Gp1;o__Unassigned	c__Acidobacteria_Gp1;f__Unassigned	c__Acidobacteria_Gp1;g__Unassigned	None
Genus404	2	0	0	1	13	3.48771	0.454545	k__Bacteria	p__Proteobacteria	c__Betaproteobacteria	o__Burkholderiales	f__Burkholderiaceae	g__Limnobacter	None
Genus442	3	2	0	0.333333	13	0.682908	0.4375	k__Bacteria	p__Proteobacteria	c__Betaproteobacteria	o__Nitrosomonadales	f__Sterolibacteriaceae	f__Sterolibacteriaceae;g__Unassigned	None
Genus166	1	0	0	NA	14	1.28812	0.4375	k__Bacteria	p__Chloroflexi	c__Anaerolineae	o__Anaerolineales	f__Anaerolineaceae	g__Bellilinea	None
Genus355	2	0	0	1	14	1.35225	0.4375	k__Bacteria	p__Proteobacteria	c__Alphaproteobacteria	o__Rhodospirillales	f__Azospirillaceae	g__Nitrospirillum	None
Genus435	3	2	0	0.333333	14	0.549483	0.4375	k__Bacteria	p__Proteobacteria	c__Betaproteobacteria	o__Nitrosomonadales	f__Gallionellaceae	g__Sideroxydans	None
Genus529	2	0	0	1	14	1.1547	0.75	k__Bacteria	p__Proteobacteria	c__Gammaproteobacteria	o__Oceanospirillales	f__Halomonadaceae	f__Halomonadaceae;g__Unassigned	None
Genus18	1	0	0	NA	15	0.507093	0.6875	k__Bacteria	p__Acidobacteria	c__Acidobacteria_Gp2	g__Gp2	g__Gp2;f__Unassigned	g__Gp2;g__Unassigned	None
Genus78	1	0	0	NA	15	-1.63299	0	k__Bacteria	p__Actinobacteria	c__Actinobacteria	o__Micromonosporales	f__Micromonosporaceae	f__Micromonosporaceae;g__Unassigned	None
Genus170	2	1	0	0	15	0	0	k__Bacteria	p__Chloroflexi	c__Anaerolineae	o__Anaerolineales	f__Anaerolineaceae	g__Thermanaerothrix	None
Genus324	2	1	0	0	16	-0.338062	0.75	k__Bacteria	p__Proteobacteria	c__Alphaproteobacteria	o__Rhizobiales	f__Parvibaculaceae	g__Rhodoligotrophos	FM
Genus552	1	0	0	NA	16	0	0	k__Bacteria	p__Thermodesulfobacteria	c__Thermodesulfobacteria	o__Thermodesulfobacteriales	f__Thermodesulfobacteriaceae	g__Thermosulfuriphilus	FM
Genus194	1	0	0	NA	16	0	0	k__Bacteria	p__Firmicutes	c__Bacilli	o__Bacillales	f__Bacillaceae_1	f__Bacillaceae_1;g__Unassigned	None
Genus237	1	0	0	NA	17	0	0	k__Bacteria	p__Gemmatimonadetes	c__Gemmatimonadetes	o__Gemmatimonadales	f__Gemmatimonadaceae	g__Roseisolibacter	None
Genus268	2	1	0	0	17	-0.293016	0.75	k__Bacteria	p__Planctomycetes	c__Planctomycetacia	o__Planctomycetales	f__Isosphaeraceae	g__Singulisphaera	None
Genus382	1	0	0	NA	17	0	0	k__Bacteria	p__Proteobacteria	c__Alphaproteobacteria	o__Sphingomonadales	f__Erythrobacteraceae	g__Erythrobacter	None
Genus436	1	0	0	NA	18	-0.57735	0	k__Bacteria	p__Proteobacteria	c__Betaproteobacteria	o__Nitrosomonadales	f__Gallionellaceae	g__Sulfuricella	None
Genus566	2	1	0	0	18	-0.999973	0	k__Bacteria	p__Verrucomicrobia	c__Verrucomicrobiae	o__Verrucomicrobiales	f__Verrucomicrobiaceae	g__Roseimicrobium	None
Genus616	1	0	0	NA	18	-1.04881	0.75	k__Fungi	p__Ascomycota	c__Leotiomycetes	o__Helotiales	o__Helotiales;f__Unassigned	o__Helotiales;g__Unassigned	None
Genus52	2	1	0	0	19	-0.293016	0.75	k__Bacteria	p__Actinobacteria	c__Actinobacteria	o__Geodermatophilales	f__Geodermatophilaceae	g__Blastococcus	FC
Genus54	1	0	0	NA	19	0.483046	0.555556	k__Bacteria	p__Actinobacteria	c__Actinobacteria	o__Geodermatophilales	f__Geodermatophilaceae	g__Modestobacter	FC
Genus93	1	0	0	NA	19	1.35225	0.4375	k__Bacteria	p__Actinobacteria	c__Actinobacteria	o__Propionibacteriales	f__Actinopolymorphaceae	g__Tenggerimyces	FC
Genus99	2	1	0	0	20	0.549483	0.4375	k__Bacteria	p__Actinobacteria	c__Actinobacteria	o__Pseudonocardiales	f__Pseudonocardiaceae	g__Actinokineospora	None
Genus553	1	0	0	NA	20	-1.11406	0	k__Bacteria	p__Thermotogae	c__Thermotogae	o__Thermotogales	f__Fervidobacteriaceae	g__Thermosipho	None
Genus561	1	0	0	NA	20	0	0	k__Bacteria	p__Verrucomicrobia	c__Subdivision3	g__Subdivision3_genera_incertae_sedis	g__Subdivision3_genera_incertae_sedis;f__Unassigned	g__Subdivision3_genera_incertae_sedis;g__Unassigned	None
Genus4	1	0	0	NA	21	0	0	k__Archaea	p__Euryarchaeota	p__Euryarchaeota;c__Unassigned	p__Euryarchaeota;o__Unassigned	p__Euryarchaeota;f__Unassigned	p__Euryarchaeota;g__Unassigned	None
Genus478	1	0	0	NA	21	-0.439013	0.75	k__Bacteria	p__Proteobacteria	c__Deltaproteobacteria	o__Myxococcales	f__Myxococcaceae	g__Aggregicoccus	None
Genus551	2	1	0	0	21	0	0	k__Bacteria	p__Synergistetes	c__Synergistia	o__Synergistales	f__Synergistaceae	f__Synergistaceae;g__Unassigned	None
Genus361	1	0	9.26199e-18	NA	22	1.89737	0.555556	k__Bacteria	p__Proteobacteria	c__Alphaproteobacteria	o__Rhodospirillales	f__Geminicoccaceae	g__Tistrella	None
Genus507	1	0	7.20286e-18	NA	22	-1.18322	0	k__Bacteria	p__Proteobacteria	c__Gammaproteobacteria	o__Chromatiales	f__Ectothiorhodospiraceae	f__Ectothiorhodospiraceae;g__Unassigned	None
Genus483	1	0	7.03125e-18	NA	23	0.549483	0.4375	k__Bacteria	p__Proteobacteria	c__Deltaproteobacteria	o__Myxococcales	f__Polyangiaceae	f__Polyangiaceae;g__Unassigned	None
Genus501	1	0	8.82855e-18	NA	23	0	0	k__Bacteria	p__Proteobacteria	c__Gammaproteobacteria	o__Cellvibrionales	f__Cellvibrionaceae	g__Cellvibrio	None
Genus293	1	0	1.00445e-17	NA	24	-1.11406	0	k__Bacteria	p__Proteobacteria	c__Alphaproteobacteria	o__Rhizobiales	f__Beijerinckiaceae	g__Methylovirgula	None
Genus498	1	0	1.29512e-17	NA	24	0.121948	0.76	k__Bacteria	p__Proteobacteria	c__Gammaproteobacteria	c__Gammaproteobacteria;o__Unassigned	c__Gammaproteobacteria;f__Unassigned	c__Gammaproteobacteria;g__Unassigned	None
Genus111	1	0	9.61555e-18	NA	25	0	0	k__Bacteria	p__Actinobacteria	c__Actinobacteria	o__Streptosporangiales	f__Thermomonosporaceae	g__Actinoallomurus	None
Genus487	1	0	6.03969e-18	NA	25	0	0	k__Bacteria	p__Proteobacteria	c__Deltaproteobacteria	o__Myxococcales	f__Polyangiaceae	g__Jahnella	None
Genus291	1	0	7.69275e-18	NA	26	-0.0343427	0.555556	k__Bacteria	p__Proteobacteria	c__Alphaproteobacteria	o__Rhizobiales	f__Beijerinckiaceae	g__Methylocapsa	None
Genus484	1	0	4.40642e-18	NA	26	0.222812	0.555556	k__Bacteria	p__Proteobacteria	c__Deltaproteobacteria	o__Myxococcales	f__Polyangiaceae	g__Aetherobacter	None
Genus44	1	0	6.00784e-18	NA	27	-0.439013	0.75	k__Bacteria	p__Actinobacteria	c__Acidimicrobiia	o__Acidimicrobiales	f__Iamiaceae	g__Iamia	None
Genus466	1	0	6.86714e-18	NA	27	0.507093	0.76	k__Bacteria	p__Proteobacteria	c__Deltaproteobacteria	o__Desulfovibrionales	f__Desulfovibrionaceae	f__Desulfovibrionaceae;g__Unassigned	None
Genus263	1	0	1.20424e-17	NA	28	-1.20199	0	k__Bacteria	p__Planctomycetes	c__Planctomycetacia	o__Planctomycetales	f__Gemmataceae	g__Fimbriiglobus	None
Genus450	1	0	1.16438e-17	NA	28	1.1547	0.75	k__Bacteria	p__Proteobacteria	c__Betaproteobacteria	o__Rhodocyclales	f__Zoogloeaceae	f__Zoogloeaceae;g__Unassigned	None
Genus338	1	0	4.80482e-18	NA	29	0.730297	0.75	k__Bacteria	p__Proteobacteria	c__Alphaproteobacteria	o__Rhizobiales	f__Rhizobiaceae	g__Pararhizobium	FC
Genus434	1	0	3.68457e-18	NA	29	0	0	k__Bacteria	p__Proteobacteria	c__Betaproteobacteria	o__Nitrosomonadales	f__Gallionellaceae	f__Gallionellaceae;g__Unassigned	FC
Genus94	1	0	4.36227e-18	NA	30	2.0932	0.36	k__Bacteria	p__Actinobacteria	c__Actinobacteria	o__Propionibacteriales	f__Kribbellaceae	g__Kribbella	FC
Genus424	1	0	8.94729e-18	NA	30	1.28812	0.4375	k__Bacteria	p__Proteobacteria	c__Betaproteobacteria	o__Burkholderiales	f__Comamonadaceae	g__Tepidimonas	FC
Genus318	1	0	8.15616e-18	NA	31	0	0	k__Bacteria	p__Proteobacteria	c__Alphaproteobacteria	o__Rhizobiales	f__Methylobacteriaceae	g__Microvirga	None
Genus347	1	0	7.0594e-18	NA	31	0.682908	0.4375	k__Bacteria	p__Proteobacteria	c__Alphaproteobacteria	o__Rhodobacterales	f__Rhodobacteraceae	g__Albimonas	None
Genus410	1	0	7.68636e-18	NA	32	0	0	k__Bacteria	p__Proteobacteria	c__Betaproteobacteria	o__Burkholderiales	f__Comamonadaceae	g__Acidovorax	None
Genus421	1	0	1.00781e-17	NA	32	0	0	k__Bacteria	p__Proteobacteria	c__Betaproteobacteria	o__Burkholderiales	f__Comamonadaceae	g__Rhizobacter	None
Genus60	1	0	3.01567e-18	NA	33	0.222812	0.555556	k__Bacteria	p__Actinobacteria	c__Actinobacteria	o__Micrococcales	f__Cellulomonadaceae	g__Cellulomonas	None
Genus420	1	0	9.48754e-18	NA	33	0	0	k__Bacteria	p__Proteobacteria	c__Betaproteobacteria	o__Burkholderiales	f__Comamonadaceae	g__Ramlibacter	None
Genus241	1	0	4.56333e-18	NA	34	-1.12711	0	k__Bacteria	p__Nitrospirae	c__Nitrospira	o__Nitrospirales	f__Nitrospiraceae	g__Nitrospira	None
Genus303	1	0	5.22566e-18	NA	34	-0.439013	0.75	k__Bacteria	p__Proteobacteria	c__Alphaproteobacteria	o__Rhizobiales	f__Chelatococcaceae	g__Chelatococcus	None
Genus389	1	0	6.42878e-18	NA	35	-0.338062	0.8125	k__Bacteria	p__Proteobacteria	c__Alphaproteobacteria	o__Sphingomonadales	f__Sphingomonadaceae	g__Rhizorhabdus	None
Genus409	1	0	7.67651e-18	NA	35	0	0	k__Bacteria	p__Proteobacteria	c__Betaproteobacteria	o__Burkholderiales	f__Comamonadaceae	f__Comamonadaceae;g__Unassigned	None
Genus250	1	0	6.36798e-18	NA	36	1.1547	0.75	k__Bacteria	p__Planctomycetes	c__Planctomycetacia	o__Pirellulales	f__Lacipirellulaceae	g__Bythopirellula	None
Genus251	1	0	7.37702e-18	NA	36	1.22474	0.555556	k__Bacteria	p__Planctomycetes	c__Planctomycetacia	o__Pirellulales	f__Lacipirellulaceae	g__Lacipirellula	None
Genus92	1	0	7.01077e-18	NA	37	-1.22474	0	k__Bacteria	p__Actinobacteria	c__Actinobacteria	o__Nakamurellales	f__Nakamurellaceae	g__Nakamurella	None
Genus217	1	0	8.57521e-18	NA	37	-0.57735	0	k__Bacteria	p__Firmicutes	c__Clostridia	o__Clostridiales	f__Clostridiaceae_1	g__Caloramator	None
Genus537	1	0	1.14426e-17	NA	38	0	0	k__Bacteria	p__Proteobacteria	c__Gammaproteobacteria	o__Xanthomonadales	f__Rhodanobacteraceae	g__Dokdonella	None
Genus676	1	0	5.29569e-18	NA	38	1.1547	0.75	k__Fungi	p__Ascomycota	c__Sordariomycetes	o__Sordariales	f__Chaetomiaceae	g__Chaetomium	None
Genus245	1	0	9.4356e-18	NA	39	-0.293016	0.75	k__Bacteria	p__Planctomycetes	c__Phycisphaerae	o__Tepidisphaerales	f__Tepidisphaeraceae	g__Tepidisphaera	None
Genus285	1	0	7.33473e-18	NA	39	-0.439013	0.75	k__Bacteria	p__Proteobacteria	c__Alphaproteobacteria	o__Micropepsales	f__Micropepsaceae	g__Micropepsis	None
Genus266	1	0	1.15537e-17	NA	40	0	0	k__Bacteria	p__Planctomycetes	c__Planctomycetacia	o__Planctomycetales	f__Gemmataceae	g__Zavarzinella	None
Genus663	1	0	1.03109e-17	NA	40	-0.57735	0	k__Fungi	p__Ascomycota	c__Sordariomycetes	o__Microascales	f__Microascaceae	g__Acaulium	None
Genus29	1	0	6.89049e-18	NA	41	1.71713	0.305556	k__Bacteria	p__Acidobacteria	c__Acidobacteria_Gp9	g__Gp9	g__Gp9;f__Unassigned	g__Gp9;g__Unassigned	None
Genus648	1	0	3.81038e-18	NA	41	0	0	k__Fungi	p__Ascomycota	c__Sordariomycetes	o__Hypocreales	f__Hypocreales_fam_Incertae_sedis	g__Acremonium	None
Genus269	1	0	7.74077e-18	NA	42	0.121948	0.555556	k__Bacteria	p__Planctomycetes	c__Planctomycetacia	o__Planctomycetales	f__Isosphaeraceae	g__Tundrisphaera	None
Genus378	1	0	6.34285e-18	NA	42	0	0	k__Bacteria	p__Proteobacteria	c__Alphaproteobacteria	o__Rhodospirillales	o__Rhodospirillales;f__Unassigned	o__Rhodospirillales;g__Unassigned	None
Genus176	1	0	5.33764e-18	NA	43	0	0.75	k__Bacteria	p__Chloroflexi	c__Chloroflexia	o__Chloroflexales	o__Chloroflexales;f__Unassigned	o__Chloroflexales;g__Unassigned	None
Genus646	1	0	8.81483e-18	NA	43	0	0	k__Fungi	p__Ascomycota	c__Sordariomycetes	o__Hypocreales	f__Hypocreaceae	g__Monocillium	None
Genus128	1	0	4.81752e-18	NA	44	-0.408248	0.75	k__Bacteria	p__Aquificae	c__Aquificae	o__Aquificales	f__Hydrogenothermaceae	g__Persephonella	None
Genus284	1	0	7.07049e-18	NA	44	0	0	k__Bacteria	p__Proteobacteria	c__Alphaproteobacteria	o__Kiloniellales	f__Kiloniellaceae	g__Marivibrio	None
Genus61	1	0	8.3714e-18	NA	45	0.816497	0.555556	k__Bacteria	p__Actinobacteria	c__Actinobacteria	o__Micrococcales	f__Intrasporangiaceae	g__Pedococcus	None
Genus186	1	0	9.65447e-18	NA	45	0	0	k__Bacteria	p__Chloroflexi	c__Thermomicrobia	o__Thermomicrobiales	f__Thermomicrobiaceae	g__Thermorudis	None
Genus308	1	0	7.23262e-18	NA	46	-0.67082	0	k__Bacteria	p__Proteobacteria	c__Alphaproteobacteria	o__Rhizobiales	f__Devosiaceae	g__Paradevosia	None
Genus539	1	0	4.47274e-18	NA	46	0	0	k__Bacteria	p__Proteobacteria	c__Gammaproteobacteria	o__Xanthomonadales	f__Rhodanobacteraceae	g__Rhodanobacter	None
Genus265	1	0	6.29037e-18	NA	47	-0.57735	0	k__Bacteria	p__Planctomycetes	c__Planctomycetacia	o__Planctomycetales	f__Gemmataceae	g__Limnoglobus	None
Genus535	1	0	7.14383e-18	NA	47	0	0	k__Bacteria	p__Proteobacteria	c__Gammaproteobacteria	o__Xanthomonadales	f__Rhodanobacteraceae	f__Rhodanobacteraceae;g__Unassigned	None
Genus183	1	0	1.09265e-17	NA	48	0.524404	0.36	k__Bacteria	p__Chloroflexi	c__Thermomicrobia	o__Sphaerobacterales	f__Sphaerobacteraceae	g__Nitrolancea	None
Genus184	1	0	7.90345e-18	NA	48	-1.17207	0.75	k__Bacteria	p__Chloroflexi	c__Thermomicrobia	o__Sphaerobacterales	f__Sphaerobacteraceae	g__Sphaerobacter	None
Genus28	1	0	2.62971e-18	NA	49	0.483046	0.555556	k__Bacteria	p__Acidobacteria	c__Acidobacteria_Gp7	g__Gp7	g__Gp7;f__Unassigned	g__Gp7;g__Unassigned	None
Genus114	1	0	9.34918e-18	NA	49	0	0	k__Bacteria	p__Actinobacteria	c__Actinobacteria	o__Streptosporangiales	f__Thermomonosporaceae	g__Thermomonospora	None
Genus49	1	0	6.64553e-18	NA	50	0	0.4375	k__Bacteria	p__Actinobacteria	c__Actinobacteria	c__Actinobacteria;o__Unassigned	c__Actinobacteria;f__Unassigned	c__Actinobacteria;g__Unassigned	None
Genus90	1	0	1.00812e-17	NA	50	-0.338062	0.75	k__Bacteria	p__Actinobacteria	c__Actinobacteria	o__Mycobacteriales	f__Mycobacteriaceae	g__Mycobacterium	None

## Sheet: Table S7
Supplementary Table S7:Meteorological Data of Jingtai, Lanzhou in 2022
Year	Month	Precipitation(mm)	Monthly Average Temperature(℃)
2022	1	0	-3.6
	2	8.2	-4
	3	0.6	8.8
	4	3.2	12.7
	5	7.2	17.9
	6	14.8	23.5
	7	46.1	23.8
	8	48.3	22.8
	9	2.3	18.4
	10	1	10.9
	11	0.1	3.8
	12	0	-5.4
		Total annual precipitation：131.7	Annual mean temperature：10.8
